# Supplementary material for: CARMA3 Promotes Colorectal Cancer Cell Motility and Cancer Stemness via YAP-Mediated NF-κB Activation
Source: Cancers (Basel). 2021 Nov 26;13(23):5946. doi: 10.3390/cancers13235946 (PMC8657120; doi:10.3390/cancers13235946)
Supplement: Supplementary file 1 [file cancers-13-05946-s001.zip]

Archive with 1 entries (1 files):
- cancers-1438805-supplementary.pdf
